# Supplementary material for: Synthesis of 5-Hydroxy-5-vinyl-2-cyclopentenones, a Family of Rare-Type Natural Products Mostly Recovered from Marine Sources
Source: Mar Drugs. 2025 Nov 23;23(12):449. doi: 10.3390/md23120449 (PMC12734637; doi:10.3390/md23120449)
Supplement: Supplementary file 1 [file marinedrugs-23-00449-s001.zip]

Archive with 1 entries (1 files):
- marinedrugs-3943062-supplementary.pdf
